# Supplementary material for: Risk factors for antimicrobial-resistant Enterobacterales in dogs: a systematic review
Source: Front Vet Sci. 2024 Oct 7;11:1447707. doi: 10.3389/fvets.2024.1447707 (PMC11493919; doi:10.3389/fvets.2024.1447707)
Supplement: Supplementary file 2 [file Table_2.xlsx]

## Sheet: Sheet1
No.	Study	Sample size	AMR pattern	Variables/factors	Significant (yes/no)	Odds Ratio (OR)	95% CI for OR	P-value
1	UK dogs eating raw meat diets have higher risk of Salmonella and antimicrobial-resistant Escherichia coli faecal carriage. ID - 20220270638	190 (Raw fed: 114 Non-raw fed: 76)	MDR	Antimicrobial use in previous 3 months	yes	3.33	0.98 - 11.39	0.05
				Fed raw meat	yes	7.46	2.13 - 11.39	0.002
			AMR (resistance to at least one tested antimicrobial)	Fed raw meat	yes	6.21	2.99 - 12.92	<0.001
			3GCR	Fed raw meat	yes	14.57	3.03 - 70.04	0.001
				Age	no	0.58	0.41 to 0.83	0.58
				Age squared	yes	1.03	1.01 to 1.06	0.009
2	Effect of antimicrobial administration on fecal microbiota of critically ill dogs: dynamics of antimicrobial resistance over time. ID - 20220380827	36 dogs	3GCR	Antimicrobial use	yes	12.1	3.3–68.0	< 0.001
3	Prevalence and molecular characterization of extended-spectrum Î²-lactamase producing Enterobacterales in healthy community dogs in Israel. ID - 20220388616	145	ESBL	Coprophagia	yes	4.408	1.014-19.169	0.048
				Age	no	0.762	0.527–1.102	0.149
				Supervised walks	no	0.243	0.038–1.569	0.137
				Vaccination (yes/no)	no	0.993	0.978–1.007	>0.999
				Deworming (yes/no)	no	0.778	0.088–6.87	0.568
				Commercial feeding only (yes/no)	no	1.26	0.25–6.348	>0.999
				Raw food (yes/no)	no	0.933	0.891–0.976	>0.999
				Hospitalization within the previous year (yes/no)	no	0.85	0.099–7.301	>0.999
				Participation in shows	no	0.925	0.865–0.99	>0.999
				Additional animals within the same household	no	0.523	0.123–2.224	0.405
				Ownership (private household/breeding farm)	no	0.757	0.689–0.833	0.21
				Sex	no	0.851	0.203–3.563	>0.999
				Antimicrobial use in the previous year	no	1.885	0.402–8.834	0.416
4	Fecal shedding of multidrug resistant Escherichia coli isolates in dogs fed with raw meat-based diets in Brazil. ID - 20220192156	Raw fed: 38 Non Raw fed: 54	MDR	Raw meat diet	yes
5	Routine antibiotic therapy in dogs increases the detection of antimicrobial-resistant faecal Escherichia coli. ID - 20193158302	127	FQR	Time E and cefalexin	yes	5.1	1.6 - 16.6	0.006
				Time E and amoxicillin/clavulanate	no	1.4	0.3 - 7.1	0.72
				Time E and cefovecin	yes	7	1.9–25.5	0.003
				Time E and clindamycin	no	0.7	0.1–4.9	0.7
				Time E and fluoroquinolone	yes	5.6	1.2–25.7	0.03
				Time M1 and cefalexin	no	2.02	0.5–8.8	0.35
				Time M1 and amoxicillin/clavulanate	no	2.1	0.5–9.3	0.34
				Time M1 and cefovecin	no	0.8	0.1–5.7	0.82
				Time M1 and clindamycin	no	0.3	0.02–4.1	0.37
				Time M1 and fluoroquinolone	no	2.7	0.3–22.9	0.34
				Time M3 and cefalexin	no	0.4	0.03–5.6	0.6
				Time M3 and amoxicillin/clavulanate	no	1	0.2–6.9	0.99
				Time M3 and cefovecin	no	2.5	0.5–12.4	0.25
				Time M3 and clindamycin	no	0.4	0.03–6.02	0.54
				Time M3 and fluoroquinolone	no	2.9	0.4–23.0	0.32
				Dog eats animal stools	yes	2.9	1.2–7.0	0.018
			MDR	Time E and cefalexin	no	1.7	0.6–5.0	0.4
				Time E and amoxicillin/clavulanate	yes	5	1.5–16.0	0.007
				Time E and cefovecin	yes	8	2.1–30.6	0.002
				Time E and clindamycin	no	1.6	0.4–5.7	0.5
				Time E and fluoroquinolone	no	0.8	0.2–4.0	0.8
				Time M1 and cefalexin	no	2.1	0.7–7.0	0.2
				Time M1 and amoxicillin/clavulanate	no	0.6	0.1–2.5	0.5
				Time M1 and cefovecin	no	1.6	0.3–7.3	0.6
				Time M1 and clindamycin	no	1.8	0.5–6.4	0.4
				Time M1 and fluoroquinolone	no	1.8	0.2–14.1	0.6
				Time M3 and cefalexin	no	0.7	0.2–2.8	0.6
				Time M3 and cefovecin	no	1.2	0.3–6.1	0.8
				Time M3 and clindamycin	no	0.4	0.1–1.8	0.2
				Time M3 and fluoroquinolone	no	0.3	0.02–4.5	0.4
				Owner works in healthcare	yes	3.6	1.32–9.88	0.012
			3GCR	Time E and cefalexin	yes	8.7	2.9–25.9	<0.001
				Time E and amoxicillin/clavulanate	no	3.9	1.1–14.5	0.04
				Time E and cefovecin	yes	9.6	2.5–37.7	0.001
				Time E and clindamycin	no	1	0.3–3.8	0.4
				Time E and fluoroquinolone	no	0.6	0.1–3.2	0.51
				Time M1 and cefalexin	no	2.2	0.7–6.9	0.182
				Time M1 and amoxicillin/clavulanate	yes	5.3	1.5–19.7	0.013
				Time M1 and cefovecin	no	1.3	0.3–5.2	0.71
				Time M1 and clindamycin	no	0.7	0.2–3.1	0.63
				Time M1 and fluoroquinolone	no	0.7	0.1–5.3	0.69
				Time M3 and cefalexin	no	0.8	0.2–2.6	0.57
				Time M3 and amoxicillin/clavulanate	no	1.6	0.4–6.3	0.54
				Time M3 and cefovecin	no	2.9	0.7–11.8	0.14
				Time M3 and clindamycin	no	0.5	0.1–2.8	0.44
				Time M3 and fluoroquinolone	no	0.8	0.1–6.6	0.87
				Diagnosis of pyoderma	no	2.3	0.8–6.6	0.11
				Referral consultation	no	2.1	0.9–5.2	0.11
				Multi-dog household	yes	3.8	1.6–8.7	0.002
			ESBL	Time E and cefalexin	no	1.6	0.5–4.8	0.42
				Time E and amoxicillin/clavulanate	no	1.3	0.2–7.6	0.77
				Time E and cefovecin	no	2.5	0.8–8.3	0.12
				Time E and clindamycin	no	0.4	0.1–3.5	0.43
				Time E and fluoroquinolone	no	2.4	0.5–11.5	0.29
				Time M1 and cefalexin	no	0.5	0.1–2.5	0.41
				Time M1 and amoxicillin/clavulanate	no	3	0.7–13.1	0.14
				Time M1 and cefovecin	no	2.1	0.6–7.7	0.28
				Time M1 and clindamycin	no	0.6	0.1–4.6	0.59
				Time M1 and fluoroquinolone	no	0.9	0.1–10.4	0.91
				Time M3 and cefalexin	no	0.9	0.2–3.8	0.91
				Time M3 and amoxicillin/clavulanate	no	0.7	0.1–6.5	0.73
				Time M3 and cefovecin	no	0.8	0.1–4.4	0.76
				Time M3 and clindamycin	no	0.7	0.1–5.2	0.69
				Time M3 and fluoroquinolone	no	1.1	0.1–11.2	0.92
				Diagnosis of pyoderma	yes	3.63	1.18–11.13	0.024
				Multi-dog household	yes	2.71	1.24–5.93	0.012
			AMPc	Time E and cefalexin	yes	8.84	3.1–25.4	<0.001
				Time E and amoxicillin/clavulanate	yes	2.81	1.0–8.3	0.06
				Time E and cefovecin	yes	9.31	2.7–31.9	<0.001
				Time E and clindamycin	no	0.78	0.2–2.7	0.69
				Time E and fluoroquinolone	no	0.47	0.1–2.6	0.39
				Time M1 and cefalexin	no	2.76	1.0–8.0	0.06
				Time M1 and amoxicillin/clavulanate	no	1.59	0.5–4.9	0.42
				Time M1 and cefovecin	no	1.85	0.6–6.1	0.31
				Time M1 and clindamycin	no	1.04	0.3–3.7	0.96
				Time M1 and fluoroquinolone	no	0.42	0.03–5.8	0.52
				Time M3 and cefalexin	no	0.62	0.2–2.3	0.47
				Time M3 and amoxicillin/clavulanate	no	0.42	0.1–1.7	0.23
				Time M3 and cefovecin	no	1.83	0.5–6.2	0.33
				Time M3 and clindamycin	no	0.28	0.04–1.9	0.19
				Time M3 and fluoroquinolone	no	0.96	0.1–7.2	0.97
				Weight (small)	no	0.5	0.2–1.4	0.17
				Weight (medium)	yes	0.1	0.03–0.5	0.004
				Referral consultation	no	2.2	1.1–4.6	0.035
6	Antimicrobial resistance risk factors and characterisation of faecal E. coli isolated from healthy Labrador retrievers in the United Kingdom. ID - 20153153412	73	ACR	Dog eats raw meat	yes	9.57	2.0 - 45.7	0.003
				In-contact had antimicrobials	no	0.19	004 - 0.9	0.028
			CipR	Dogs fed treats	yes	0.1	0.03 - 0.6	0.007
				Dog eats raw meat	no	2.6	0.5–12.2	0.25
			MDR	Owner works with farm animals	no	0.2	0.04 - 1.3	0.07
				Dogs fed treats	yes	0.16	0.04 - 0.5	0.001
			3GCR	Multi animal household	no	5.1	1.0–26.5	0.04
				In-contact had antimicrobials	no	0.2	0.04 - 0.9	0.05
				Dog eats raw meat	yes	10.9	2.2 - 54.0	0.002
7	Antimicrobial resistance in clinical Escherichia coli isolated from companion animals in Australia. ID - 20173372192	514	MDR	Chronic and recurrent diseases	yes	40.8	<2.5–9.2	<0.0001
				Prior antimicrobial use	yes	29.2	1.4–5	NR
8	Risk factors for third-generation cephalosporin-resistant and extended-spectrum Î²-lactamase-producing Escherichia coli carriage in domestic animals of semirural parishes east of Quito, Ecuador. ID - 20220204288	48	CR	Caregiver age (>30 years old)		0.82	0.55 - 1.23	NR
				Household wealth (medium/high)	no	1.02	0.69 - 1.52	NR
				Household size (>5 members)	no	1.22	0.78 - 1.91	NR
				Caregiver education (high school/Uni)	no	1.16	0.75 - 1.77	NR
				Proximity to nearest commercial food animal facility (1 -2 km)	no	1.37	0.85 - 2.21	NR
				Proximity to nearest commercial food animal facility (<1 km)	no	1.43	0.89 - 2.3	NR
				Commercial food facilities within 5 km (>5)	yes	1.72	1.15 - 2.58	NR
				Commercial poultry odors detected	yes	1.84	1.21 - 2.79	NR
				Number of species at household (>3)	no	1.01	0.54 - 1.89	NR
				Number of animals at household (6 - 20)	no	0.79	0.38 - 1.61	NR
				Number of animals at household (>20)	no	0.51	0.16 - 1.64	NR
				Number of food animals at household (1 - 10)	no	1.11	0.57 - 2.17	NR
				Number of food animals at household (>10)	no	2.11	0.69 -6.44	NR
				Livestock units at household (>0 and <1)	no	1.14	0.58 - 2.24	NR
				Livestock units at household (>1)	no	0.97	0.34 - 2.82	NR
				Own cat (yes)	no	1.09	0.7 - 1.7	NR
				Own chicken (yes)	no	0.69	0.36 - 1.32	NR
				Own guinea pig (yes)	no	1.35	0.67 - 2.73	NR
				Own pig (yes)	no	0.89	0.48 - 1.63	NR
				Own rabbit (yes)	no	1.01	0.53 - 1.91	NR
				Own duck (yes)	no	1.22	0.6 - 2.47	NR
				Own cow (yes)	no	0.94	0.43 - 2.06	NR
				Abtibiotics given to any animal in past 6 months	yes	3.31	0.95 - 11.58	NR
				Antibiotics given to dogs in past 6 months	no	2.41	0.92 - 6.32	NR
				Other medications/vitamins given in the past 6 months	no	1.03	0.63 - 1.68	NR
				Use antibiotics for animal illness prevention	no	0.87	0.19 - 4.06	NR
				Use antibiotics for animal illness treatement	no	5.29	0.48 - 58.95	NR
				Use antibiotics based on veterinary/pharmacy recommendation	no	0.18	0.04 - 0.96	NR
				Antibiotic source (pet food store)	no	2.82	0.66 - 12.06	NR
				Veterinary access (yes)	no	0.67	0.36 - 1.24	NR
				Animals consumed river or irrigation water in past 3 weeks	no	1.32	0.65 - 2.66	NR
				Animals fed commercial feed	no	0.65	0.43 - 0.97	NR
				Household member slaughtered livestock/poultry, worked with animals, or worked in animal or animal by-product processing in past 6 months	no	1.46	0.94-2.25	NR
				Household member worked with animal or human feces outside the home in past 6 months	no	1.01	0.56-1.80	NR
				Household member took antibiotics in past 3 months	no	0.92	0.39 - 2.17	NR
				Animals allowed inside home	no	1.2	0.84-1.73	NR
				Animals allowed near children	no	1.24	0.86-1.79	NR
				Animal feces management (leave in yard)	no	0.99	0.60-1.63	NR
				Animal feces management (store and place on land)	no	1.11	0.65-1.87	NR
				Can antibiotics kill bacteria? (no/incorrect)	no	0.98	0.60-1.61	NR
				Can antibiotics kill bacteria? (don't know)	no	1.09	0.73-1.64	NR
				Can antibiotics kill viruses? (yes)	no	0.92	0.56 - 1.51	NR
				Can antibiotics kill viruses? (don't know)	no	1.04	0.64-1.70	NR
			ESBL	Caregiver age (>30 years old)	no	1.02	0.61 - 1.72	NR
				Household wealth (medium/high)	no	1.83	1 - 3.34	NR
				Household size (>5 members)	no	1.15	0.63 - 2.07	NR
				Caregiver education (high school/Uni)	no	1.29	0.71 - 2.35	NR
				Proximity to nearest commercial food animal facility (1 -2 km)	no	1.23	0.61 - 2.48	NR
				Proximity to nearest commercial food animal facility (<1 km)	no	1.19	0.59 - 2.37	NR
				Commercial food facilities within 5 km (>5)	no	1.52	0.79 - 2.9	NR
				Commercial poultry odors detected	no	0.98	0.57 - 1.7	NR
				Number of species at household (>3)	no	1.66	0.7 - 3.94	NR
				Number of animals at household (6 - 20)	no	0.46	016 - 1.31	NR
				Number of animals at household (>20)	no	0.7	0.12 - 4.14	NR
				Number of food animals at household (1 - 10)	no	2.44	0.99 - 6.02	NR
				Number of food animals at household (>10)	no	0.96	0.19 - 4.69	NR
				Livestock units at household (>0 and <1)	no	2.42	0.98 - 6.02	NR
				Livestock units at household (>1)	no	1.01	0.21 - 4.75	NR
				Own cat (yes)	no	0.9	0.49 - 1.66	NR
				Own chicken (yes)	no	1.05	0.30 - 3.58	NR
				Own guinea pig (yes)	no	0.47	0.17 - 1.28	NR
				Own pig (yes)	no	0.87	0.37 - 2.06	NR
				Own rabbit (yes)	no	0.94	0.32 - 2.8	NR
				Own duck (yes)	no	0.57	0.18 - 1.76	NR
				Own cow (yes)	no	0.51	0.15 - 1.76	NR
				Abtibiotics given to any animal in past 6 months	no	2.69	1.02-7.10	NR
				Antibiotics given to dogs in past 6 months	no	1.78	0.32-9.89	NR
				Other medications/vitamins given in the past 6 months	no	0.79	0.36-1.71	NR
				Use antibiotics for animal illness prevention	no	0.84	0.08-9.00	NR
				Use antibiotics for animal illness treatement	no	0.53	0.02-12.30	NR
				Use antibiotics based on veterinary/pharmacy recommendation	no	0.59	0.10-3.55	NR
				Antibiotic source (pet food store)	no	6.83	1.32-35.35	NR
				Veterinary access (yes)	no	0.41	0.12-1.41	NR
				Animals consumed river or irrigation water in past 3 weeks	no	0.25	0.05-1.23	NR
				Animals fed commercial feed	no	0.5	0.26-0.96	NR
				Household member slaughtered livestock/poultry, worked with animals, or worked in animal or animal by-product processing in past 6 months	no	1.34	0.77-232	NR
				Household member worked with animal or human feces outside the home in past 6 months	no	0.98	0.42-2.28	NR
				Household member took antibiotics in past 3 months	no	0.48	0.16-1.41	NR
				Animals allowed inside home	no	0.94	0.57-1.57	NR
				Animals allowed near children	no	1.14	0.68-1.92	NR
				Animal feces management (leave in yard)	no	1.56	080-3.06	NR
				Animal feces management (store and place on land)	no	0.71	0.30-1.68	NR
				Can antibiotics kill bacteria? (no/incorrect)	no	0.98	0.49 - 1.99	NR
				Can antibiotics kill bacteria? (don't know)	no	1.21	0.68-2.14	NR
				Can antibiotics kill viruses? (yes)	no	1.24	0.60-2.54	NR
				Can antibiotics kill viruses? (don't know)	no	1.41	0.69-2.87	NR
9	Risk factors for carriage of antimicrobial-resistant Salmonella spp. and Escherichia coli in pet dogs from volunteer households in Ontario, Canada, in 2005 and 2006. ID - 20153396582	136	AMR	Fed raw eggs in past week	no	4.26	0.64–28.59	0.135
				Owner worked in health-care or veterinary-related field	no	0.45	0.13–1.55	0.206
				Annual vaccination	no	0.42	0.13–1.31	0.135
				Received heartworm preventive in past 6 months	yes	0.23	0.07–0.74	0.014
				Fed rawhide chews in past week	no	3.9	1.22–12.50	0.022
				Received an herbal product in past month	yes	3.37	1.13–10.02	0.029
				Infant (< 1 year old) in household	no	5.55	0.41–74.40	0.195
				Fed homemade diet or homemade food product added to diet	no	2.98	0.95–9.39	0.061
				Fed homemade raw diet	no	2.85	0.75–10.83	0.124
				Fed commercial dry or canned diet	no	0.51	0.06–4.20	0.532
				Fed homemade cooked diet	no	3.42	0.88–13.35	0.076
				Fed raw chicken in past week	no	3.06	0.76–12.22	0.114
				Fed raw eggs in past week	no	4.08	0.56–29.49	0.164
				Diet bought in grocery store	no	2.62	0.74–9.21	0.134
				Diet prepared at home	no	2.94	0.70–12.41	0.141
				Diarrhea in past month	no	0.27	0.06–1.24	0.092
				Allowed to run freely in dog park	yes	4.22	1.18–15.11	0.027
				Confined to fenced yard	no	0.46	0.15–1.38	0.164
				Received an herbal product in past month	yes	3.49	1.17–10.42	0.025
				Infant (< 1 y old) in household	no	6.08	0.41–89.76	0.189
				Other pets in household	no	2.84	0.93–8.65	0.067
10	Prevalence and genetic characterization of cephalosporin-resistant Enterobacteriaceae among dogs and cats in an animal shelter. ID - 20193463050	151	Cephalosporin-resistant Enterobacteriaceae	Sex (male)	yes	3.245	NR	0.035
11	Development of antimicrobial drug resistance in rectal Escherichia coli isolates from dogs hospitalized in an intensive care unit. ID - 20063226522	116		Ampicillin administration	yes	2.6	1.7–3.8	< 0.001
				Cephalothin	no	1.1	0.9–1.4	0.225
				Amoxicillin-clavulanate	yes	1.6	1.1–2.2	0.012
				Tetracycline	no	1.2	0.6–1.8	0.394
				Ceftiofur	no	1	0.6–1.8	0.902
				Cefotaxime	no	1.1	0.3–3.7	0.913
				Cefoxitin	no	1.1	0.6–1.8	0.799
				Gentamicin	no	NR	NR	1
				Chloramphenicol	no	1.4	0.8–2.5	0.191
				Enrofloxacin	no	1.7	1.0–3.0	0.053
				Nalidixic acid	yes	2	1.1–3.8	0.029
				Trimethoprim-sulfamethoxazole	no	1.4	0.8–2.2	0.197
				Ampicillin or cephalothin	yes	1.5	1.2–2.1	0.003
				Ampicillin, cephalothin, or amoxicillin-clavulanate	yes	1.5	1.2–2.1	0.003
				Enrofloxacin or nalidixic acid	no	1.8	1.0–3.1	0.043
12	Molecular ecology and risk factors for third-generation cephalosporin-resistant Escherichia coli carriage by dogs living in urban and nearby rural settings.	Total (600) Rural: 303	3GCR	Raw feeding of rural dogs	yes	12.1	3.3–43.8	< 0.001
				Playing/swimming in a river (urban dogs)	no	2.3	1.0–5.2	0.05
15	In vitro antimicrobial resistance of intestinal Escherichia coli and enterococci in clinically healthy dogs in Estonia	86	ESBL	Previous antimicrobial treatement	no			0.93
				Visit abroad	no			0.44
				Dog weight (>10 - 25 kg)	no			0.94
				>25 - 40 kg	no			0.68
				>40 - 60	no			0.74
				Age >3 -5 years	no			0.74
				>6 - 10 years	no			0.42
				>11 - 15 years	no			0.32
				Dog living environment	no			0.73
16	Prevalence and risk analysis of mobile colistin resistance and extended-spectrum β-lactamase genes carriage in pet dogs and their owners: a population based cross-sectional study	266 fecal samples	ESBL (blaCTX-M positivity)	Antimicrobial use in previous 3 months	yes	2.02	1.27 - 3.22	0.03
18	A Cross-Sectional Study of Companion Animal-Derived Multidrug-Resistant Escherichia coli in Hangzhou, China	83 fecal samples	MDR	Dogs treated with antimicrobials	yes		0.228 - 0.713	P > 0.05
				Dogs not treated with antimicrobials	yes		0.274 to 0.514	P > 0.05
19	Domestic Pets in the United Arab Emirates as Reservoirs for Antibiotic-Resistant Bacteria: A Comprehensive Analysis of Extended-Spectrum Beta-Lactamase Producing Escherichia coli Prevalence and Risk Factors	26	ESBL	Sex (male)	no	1.04	0.46–2.32	0.916
				Age (≥1 year and <2 years)	no	0.74	0.27–2.03	0.563
				Age (≥2 years and <3 years)	no	0.97	0.34–2.74	0.968
				Age (≥3 year)	no	0.38	0.07–1.92	0.245
				Animals always outside	no	4.11	1.13–14.88	0.031
				Animals mostly in the house	no	0.96	0.34–2.66	0.937
				Animals mostly outside the house	no	3.84	0.87–16.88	0.075
				Dog stayed in a pension/animal shelter in the past year (yes)	no	0.79	0.33–1.85	0.589
				Frequent contact with farm or livestock animals (frequently)	no	3.68	0.72–18.81	0.117
				Frequent contact with farm or livestock animals (rare)	no	1.22	0.47–3.17	0.672
				The number of other animals kept in the household (5)	no	1	0.14–6.85	1
				The number of other animals kept in the household (>5)	no	0.52	0.16–1.65	0.271
				The number of other animals kept in the household (1)	no	0.44	0.74–2.63	0.372
				The number of other animals kept in the household (3)	no	0.66	0.13–3.27	0.617
				The number of other animals kept in the household (2)	no	0.66	0.15–2.84	0.584
				Dry and wet foods, prepacked (commercial)	no	0.98	0.35–2.75	0.976
				Diet includes raw meat	no	3	0.89–10.03	0.075
				Diet included food remaining from the table	no	2.7	0.56–12.87	0.213
				Water in ditches, puddles (vs. no access)	yes	3.71	1.23–11.21	0.02
				Access to lakes, rivers, creeks	no	10.11	0.86–117.97	0.065
				Clinic B	no	0.96	0.37–2.4	0.937
				Clinic C	no	0.39	0.12–1.2	0.112
				Clinic D	no	0.79	0.24–2.6	0.703
				Clinic E	no	0.84	0.08–8.8	0.889
20	Prevalence, incidence and risk factors for acquisition and colonization of extended-spectrum beta-lactamase- and carbapenemase-producing Enterobacteriaceae from dogs attended at a veterinary hospital in Spain	78	ESBL	Concomitant disease (hospital admission)	yes	8.7	2.2 - 34.8	0.002
				Corticosteroid administration prior to hospitalization (hospital admission)	yes	5.2	1.2 - 22.7	0.029
				Concomitant disease (hospital release)	yes	6.9	2.2 - 21.4	0.001
				Hospital antibiotic therapy (hospital release)	yes	9.7	1.2 - 81.1	0.037
				Previous hospitalization	yes	4.5	1.5 - 13.7	0.009
21	Antimicrobial susceptibility and risk factors for resistance among Escherichia coli isolated from canine specimens submitted to a diagnostic laboratory in Indiana, 2010-2019	2715	AMR	1-3years vs >6-8years	yes	1.85	1.29-2.65	0.008
				Hound vs Terrier	yes	0.48	0.31-0.74	0.0008
				Sporting vs Terrier	yes	0.5	0.35-0.72	0.0002
				Sample source (respiratory tract vs Urine & bladder)	yes	3.2	1.86-5.56	< 0001
22	Risk factors associated with faecal carriage of extended-spectrum cephalosporin-resistant Escherichia coli among dogs in Southeast Brazil	130	ESC-R	Age	no	1.04	0.72−1.49	0.84
				Gender (male)	no	2.26	0.34−16.54	0.39
				Breed (mixed)	no	0.29	0.02−2.81	0.3
				Antibiotics used on dog during the previous year (yes)	yes	42.48	2.86−1109.21	0.01
				Dog’s contact with livestock (yes)	yes	28.92	3.09−799.86	0.01
				Household working with livestock (yes)	no	4.26	0.18−101.38	0.34
				Dog's hospitalization during the previous year (yes)	no	2.7	0.06−64.36	0.55
				Owner’s knowledge about antibiotics (yes)	no	1.54	0.21−12.89	0.67
				Dog’s access to the street (yes)	no	13.23	0.85−838.32	0.13
				Dog’s vaccination during the previous year (yes)	no	0.36	0.02−4.05	0.42
				Dog’s deworming during the previous year (yes)	yes	0.01	0.00−0.16	<0.01
				Antibiotic used on humans in the household during the previous year (yes)	no	0.22	0.03−1.69	0.15
				Habitat (urban)	no	0.48	0.02−13.69	0.64
				Other pets on household (yes)	no	11.36	0.83−422.15	0.11
				Raw meat/poultry ingested by dogs (yes)	no	0.3	0.00−16.83	0.61
				Antibiotic used on other pets in the household during the previous year (yes)	no	0.25	0.01−3.56	0.34
23	Evidence that faecal carriage of resistant Escherichia coli by 16-week-old dogs in the United Kingdom is associated with raw feeding	223 (sampled and included in the analysis)	FQR	Raw food (resistance to ciprofloxacin)	yes	12.42	5.01 to 30.78	<0.001
				Raw food (resistance to tetracycline)	yes	4.47	2.21 to 9.05	<0.001
				Raw food (resistance to amoxicillin)	yes	3.18	1.57 to 6.42	0.001
				Raw food (resistance to streptomycin)	yes	8.23	3.95 to 17.15	<0.001
				Raw food (resistance to at least one antibacterial)	yes	3.98	1.89 to 8.40	<0.001
				Swam/paddled/ played in pond water (resistance to amoxicillin)	no	1.91	1.05 to 3.48	0.04
24	High Prevalence of blaCTXMâ€“1/IncI1-IÎ³/ST3 Plasmids in Extended-Spectrum Î²-Lactamase-Producing Escherichia coli Isolates Collected From Domestic Animals in Guadeloupe (French West Indies)	125	ESBL	Sex (male)	no	3	0.7 - 13.2	0.151
				Age (>20 months)	no	6.4	0.8 - 53.8	0.07
				Shelter stay	no	3.2	0.3 - 31.2	0.333
				Chronic disease	yes	17	3 - 97	0.005
				Antimicrobial use in previous 3 months	no	10.5	0.4 - 10.5	0.35
25	Prevalence and patterns of antimicrobial resistance among escherichia coli and staphylococcus spp. In a veterinary university hospital	32	MDR	Antimicrobial treatment administered during hospitalization	yes	23.9	1.18–484.19	0.04
				Administration of fluoroquinolones	yes	41.4	2.13–806.03	0.01
26	Acquisition and carriage of multidrug-resistant organisms in dogs and cats presented to small animal practices and clinics in Switzerland	183	MDR	Hospitalization (3 -5 days)	yes	4.4	1.8-10.9	<0.01
				Hospitalization (>5 days)	yes	6.2	1.3-28.8	<0.01
				Antimicrobial treatment during hospitalization	no	2.5	1.1-5.7	0.02
				Buprenorphine during hospitalization	no	4.2	1.8-10.1	<0.01
				Omeprazole during hospitalization	no	2.3	1-5.5	0.05
				Esophageal feeding tube (nasoesophageal or esophagostomy)	no	8	1.3-50.8)	0.02
27	Carriage of antimicrobial resistant Escherichia coli in dogs: Prevalence, associated risk factors and molecular characteristics	It is not clear how many dogs were sampled. In total 580 samples were obtained.	AMPc	Other animals in the household	no	0.46	0.20-0.96	0.039
				Antimicrobial use in previous 3 months	yes	5.99	2.92-13.11	<0.001
			ESBL	Fed raw poultry	yes	48.04	8.83-334.29	<0.001
				Visited for vaccination or worming	no	0.37	0.006-0.87	0.033
				In contact with other dogs during walks	no	0.21	0.045-0.98	0.047
				Breed size (not specified)	no	0.93	0.03-25.95	0.016
				Neutered	no	8.76	1.17-201.74	0.033
				Breed size (large)	no	8.32	1.34-162.71	0.016
			MDR	Fed raw poultry	yes	4.11	1.59-10.39	0.004
				Breed size (large)	yes	2.48	1.36-4.76	0.003
				Breed size (not specified)	yes	1.04	0.51-2.12	0.003
				Breed size (small)	yes	1.16	(0.48-2.70)	0.003
				Visited with specific complaint	no	1.73	1.09-2.79	0.02
			FQR	Fed raw poultry	yes	2.18	0.32-9.26	<0.001
				Working dog	no	1.28	0.29-4.03	0.044
				Age (<1 years)	no	6.4	1.06- 0.01	NR
				Age (3 or more)	no	6.46	1.55-47.7	5
				Sex (female)	no	2.39	1.17-5.13	0.016
				Medication prescribed during most recent visit	no	2.08	1.05-4.16	0.036
				Fed titbits (sometimes/often)	no	2.17	1.05-4.99	0.014
				Rawpoultry:Working dog* (Fed raw poultry and is a working dog)	yes	37.49	2.74- 866.10	0.005
28	Extended-spectrum Î²-lactamase-producing enterobacterales shedding by dogs and cats hospitalized in an emergency and critical care department of a veterinary teaching hospital	Total (189) Period 1: 87 Period 2: 102	ESBL	Previous hospital admission	yes	3.05	1.28–7.27	0.01
				Previous admission to a veterinary clinic	no	0.19	0.03–1.47	0.14
				Injury on admission	no	0.51	0.11–2.4	0.4
				Cardiovascular disease on admission	no	2.05	0.36–11.74	0.42
				Hematologic disease on admission	no	4.35	0.68–27.84	0.12
				Respiratory disease on admission	no	3.43	0.87–13.49	0.08
				Weight	yes	1.07	1.01–1.13	0.014
29	Antibiotic-resistant escherichia coli and sequence type 131 in fecal colonization in dogs in taiwan	299	ESBL	Age (years)	no	NR	NR	0.562
				Sex	no	NR	NR	0.867
				Commercial pet food	no	NR	NR	0.365
				Human food use	no	NR	NR	0.599
				Recent use of antimicrobial agents	yes	NR	NR	<0.001
			Cefazolin-resistant	Age (years)	no	NR	NR	0.819
				Sex	no	NR	NR	0.736
				Commercial pet food	no	NR	NR	0.863
				Human food use	no	NR	NR	0.831
				Recent use of antimicrobial agents	yes	NR	NR	<0.001
			Ciprofloxacin-resistant	Age (years)	no	NR	NR	0.989
				Sex	no	NR	NR	0.576
				Commercial pet food	no	NR	NR	0.642
				Human food use	no	NR	NR	0.99
				Recent use of antimicrobial agents	yes	NR	NR	<0.001
30	Acquisition and persistence of antimicrobial-resistant bacteria isolated from dogs and cats admitted to a veterinary teaching hospital	622 dogs	MDR	Length of stay in hospital ( ≥ 3 d)	yes	2.51	1.24–5.08	0.006
				Hospitalized in ECC ward	no	0.53	0.12–2.26	0.247
				Hospitalized in Orthopedic ward	no	1.48	0.44–5.04	0.336
				Hospitalized in NCU-ICU	no	2.53	0.93–6.87	0.327
				Nature of admission (emergency)	no	2.42	0.90–6.48	0.107
				Received antimicrobials during stay	no	1.45	0.70–2.99	0.173
				Visited the oncology ward	no	3.1	0.65–14.68	0.348
				Had a cardiology consult	no	2.07	0.77–5.56	0.105
31	Prevalence of antimicrobial resistance in enteric Escherichia coli from domestic pets and assessment of associated risk markers using a generalized linear mixed model	78	AMPc	Previous quinolone treatement	yes	6.02	2.02–17.89	0.001
				Coprophagy	no	2.8	1.02–7.67	0.045
				Gender female	no	0.35	0.13–0.95	0.039
				Owner, health professional	no	3.95	1.23–12.70	0.021
			ACR	Coprophagy	yes	10.35	2.34–45.76	0.002
				Reason Check up	no	0.16	0.03–0.98	0.047
				Owner, health professional	no	6.41	1.34–29.88	0.018
			ATM	Previous quinolone treatement	no	19.18	3.67–100.14	0
			CEF	Previous quinolone treatement	no	4.68	1.15–19.10	0.032
			CAZ	Previous quinolone treatement	yes	16.68	2.33–120.74	0.005
			CTX	Previous quinolone treatement	yes	22.01	13.15–154.01	0.002
			CIP	Previous quinolone treatement	yes	9.05	2.62–31.30	0.001
				Coprophagy	no	3.12	1.05–9.29	0.04
			GEN	Previous quinolone treatement	no	4.73	1.02–22.81	0.049
			TET	Previous quinolone treatement	yes	4.2	1.46–12.07	0.008
			STR	Previous quinolone treatement	no	4.55	1.29–16.09	0.019
			SXT	Previous quinolone treatement	no	2.87	1.05–7.78	0.039
				Coprophagy	no	3.73	1.32–10.48	0.013
			CHL	Previous quinolone treatement	no	4.79	1.33–17.25	0.017
				Gender female	no	0.28	0.09–0.93	0.038
			NAL	Previous quinolone treatement	no	13.51	3.83–4.61	0
			FOX	Coprophagy	no	11.21	1.26–99.64	0.03
			STR	Coprophagy	no	3.2	1.09–9.45	0.035
			KAN	Diet commercial	no	0.22	0.058–0.812	0.023
32	Risk factors for faecal colonisation with Escherichia coli producing extended-spectrum and plasmid-mediated AmpC Î²-lactamases in dogs	131 dogs	ESBL	Shelter and dog breeder	no	3.17	0.91 - 11.01	0.069
				Antimicrobial treatment	yes	7.85	1.99 to 30.89	0.003
			AMPc	Male	no	0.28	0.10 to 0.80	0.017
				Antimicrobial treatment	yes	6.28	1.75 to 22.61	0.005
			At least one β-lactamase (ESBL or pAmpC)	Male	no	0.42	0.17 to 1.04	0.06
				Shelter and dog breeder	no	2.65	1.00 to 7.03	0.05
				Antimicrobial treatment	yes	7.28	2.17 to 24.43	0.001
				Antimicrobial treatment	no	5.18	1.29 to 20.81	0.02
33	A cross-sectional study examining the prevalence and risk factors for anti-microbial-resistant generic escherichia coli in domestic dogs that frequent dog parks in three cities in South-Western Ontario, Canada	251	AMPc	Attend dog day care	yes	6.64	1.31–33.66	0.02
			Resistance to > 1 anti-microbial	Attend dog day care	no	5.92	1.06–32.95	0.04
				Home cooked diet	no	0.05	0.005–0.50	0.01
				Commercial dry diet	yes	0.02	0.002–0.21	<0.01
				Breed size (large pure)	yes	0.16	0.05–0.47	<0.01
				Breed size (small mix)	yes	0.35	0.08–1.60	<0.01
				Breed size (small pure)	yes	0.11	0.02–0.86	<0.01
			MDR	Breed size (large pure)	yes	0.03	0.004–0.20	<0.01
				Breed size (small mix)	yes	0.34	0.06–1.91	<0.01
				Commercial dry diet	yes	0.04	0.004–0.43	0.01
				Breed size (small pure)	yes	0.08	0.01–0.96	<0.01
				Compost		5.48	1.12–26.72	0.04
35	Risk factors for dogs becoming rectal carriers of multidrug-resistant Escherichia coli during hospitalization	82 case admissions and 82 time-matched control admissions (matched on admission date) from 157 dogs	MDR	Time at risk while hospitalized (4 days)	no	1.54	0.51–4.61	0.422
				Time at risk while hospitalized (5 days)	no	1.88	0.60–5.88	0.28
				Time at risk while hospitalized (6 days)	no	2.91	0.77–11.02	0.115
				Time at risk while hospitalized (7 days)	yes	7.81	1.95–31.26	0.004
				Time at risk while hospitalized (8–9 days)	no	4.89	1.27–18.89	0.021
				Time at risk while hospitalized (>9 days)	yes	8	2.02–39.89	0.004
				Use and duration of treatment with cephalosporins during time at risk while hospitalized (1 day)	no	2.05	0.86-4.87	0.103
				Use and duration of treatment with cephalosporins during time at risk while hospitalized (2-12 days)	yes	5.18	1.86-14.41	0.002
				Treatment with metronidazole during time at risk while hospitalized	no	7.17	1.01–50.79	0.49
				Number of diagnostic imaging procedures during time at risk while hospitalized (1)	no	0.35	0.16–0.82	0.013
				Number of diagnostic imaging procedures during time at risk while hospitalized (>2)	no	0.74	0.22–2.33	0.599
				Interval between admission and treatment with NSAIDs (none)	no	3.64	1.31–10.07	0.013
				Interval between admission and treatment with NSAIDs (1 day)	no	3.8	1.14–13.20	0.03
				Interval between admission and treatment with NSAIDs (2 days)	yes	7.69	1.90–31.15	0.004
				Interval between admission and treatment with NSAIDs (>3 days)	no	2.42	0.47–12.42	0.29
36	Extended-spectrum Î²-lactamase-producing Enterobacteriaceae in healthy companion animals living in nursing homes and in the community	174	ESBL	Antimicrobial use in previous 3 months	yes	7.8	2.2-26.9	≤ .001
				Antimicrobial use in previous 3 months (cefpodoxime-resistant)	yes	3.1	1.9-5.0	≤ .001
				Sex	no	0.7	0.4 - 1.3	NR
				Region (Bern)	no	0.4	0.1-2.1	NR
				Contact with other pets (yes)	no	0.7	0.2-2.3	NR
				Age class (≥3-7)	no	1	0.1-6.6	NR
				Age class (≥7-10)	no	1.4	0.1-7.2	NR
				Age class (≥10 years)	no	1.5	0.2-8.7	NR
				Institution (veterinary practice)	no	4.2	0.5-34.5	NR
37	Antimicrobial resistant enteric bacteria are widely distributed amongst people, animals and the environment in Tanzania	7969 isolates	AMPc	Boil milk (ampicillin resistance)	no	0.3	0.13–0.72	<0.01
				Steps taken to avoid diseases (ampicillin resistance)	no	0.62	0.4–0.96	NR
				Household antibiotic use	no	0.57	0.30 - 1.07	NR
				Distance from urban centres	yes	0.4	0.29 - 0.57	<0.01
				Total animals at home	no	1.51	0.95 - 2.40	NR
				Vaccination used	no	0.91	0.55 - 1.49	NR
				Scale of urbanity	no	1.09	0.74 - 1.60	NR
				Water sources shared with animals	no	1.15	0.41 - 3.19	NR
			STR	Boil milk	yes	0.43	0.19–0.97	<0.05
				Household antibiotic use	yes	0.51	0.28 - 0.94	<0.05
				Distance from urban centres	yes	3.2	1.82–5.62	<0.01
				Livestock purchased	no	0.59	0.35–0.99	NR
				Steps taken to avoid diseases	no	0.7	0.46 - 1.06	NR
				Total animals at home	no	1.03	0.66 - 1.62	NR
				Vaccination used	no	0.87	0.54 - 1.39	NR
				Scale of urbanity	no	0.98	0.69 - 1.41	NR
				Water sources shared with animals	no	1.85	0.71 - 4.86	NR
			TETR	Boil milk	no	0.4	0.17–0.93	<0.05
				Distance from urban centres	yes	2.47	1.39–4.38	<0.01
				Household antibiotic use	yes	0.49	0.27 - 0.92	<0.05
				Distance from urban centres	yes	2.06	1.14–3.72	NR
				Livestock purchased	no	0.65	0.39 - 1.10	NR
				Steps taken to avoid diseases	no	0.72	0.47 - 1.10	NR
				Total animals at home	no	1.14	0.73 - 1.78	NR
				Vaccination used	no	1.21	0.74 - 1.97	NR
				Scale of urbanity	no	1.05	0.72 - 1.52	NR
				Water sources shared with animals	no	1.17	0.43 - 3.16	NR
			SMX	Boil milk	no	0.45	0.17 - 1.21	NR
				Distance from urban centres	yes	3.46	1.77–6.77	<0.01
				Household antibiotic use	no	0.69	0.34 - 1.42	NR
				Steps taken to avoid diseases	no	0.53	0.32–0.88	NR
				Livestock purchased	no	0.46	0.25–0.84	NR
				Steps taken to avoid diseases	yes	0.53	0.32 - 0.88	<0.05
				Total animals at home	yes	1.69	1.00 - 2.86	<0.05
				Vaccination used	no	0.76	0.43 - 1.35	NR
				Scale of urbanity	no	1.18	0.76 - 1.83	NA
				Water sources shared with animals	no	1.22	0.38 - 3.91	NR
			Trimethoprim resistance	Boil milk	no
				Household antibiotic use	no	0.74	0.40 - 1.37	NR
				Distance from urban centres	yes	3.11	1.76–5.49	<0.01
				Steps taken to avoid diseases	no	0.49	0.29–0.82	NR
				Livestock purchased	no	0.49	0.29–0.82	NR
				Total animals at home	yes	1.99	1.27 - 3.12	<0.01
				Vaccination used	no	1.21	0.75 - 1.95	NR
				Scale of urbanity	no	0.99	0.69 - 1.44	NR
				Water sources shared with animals	no	1.42	0.53 - 3.84	NR
			MDR	Boil milk	no	0.42	0.16 - 1.11	NR
				Household antibiotic use (MDR)	no	0.53	0.26 - 1.09	NR
				Distance from urban centres	yes	3.11	1.76–5.49	<0.01
				Steps taken to avoid diseases	no	0.49	0.29–0.82	NR
				Livestock purchased	no	0.49	0.29–0.82	NR
				Total animals at home	no	1.26	0.73 - 2.18	NR
				Vaccination used	no	0.62	0.35 - 1.08	NR
				Scale of urbanity	no	1.14	0.74 - 1.73	NR
				Water sources shared with animals	no	2.38	0.76 - 7.49	NR
38	Relationship of several risk factors with the incidence of MDR Escherichia Coli in dogs in Kupang city	57	MDR	Dog breed	no	NR	NR	0.4529
				Sex	no	NR	NR	1
				Maintenance type	no	NR	NR	0.9997
				Age	no	NR	NR	0.995
				Cleanliness	no	NR	NR	0.943
				Body Condition Score (BCS)	no	NR	NR	0.848
39	Evaluation of the risks of shedding Salmonellae and other potential pathogens by therapy dogs fed raw diets in Ontario and Alberta	194	ESCR	Raw diet	yes	22.73	3.07–58.82	<0.001
				Pig ears	no	4.95	1.09–22.73	0.038
				Diarrhoea	no	2.98	1.32–6.74	0.009
40	Antimicrobial resistance among canine enteric Escherichia coli isolates and prevalence of attaching-effacing and extraintestinal pathogenic virulence factors in Spain	100	AMR	Age	no	NR	NR	NR
				Sex	no	NR	NR	NR
				Breed	no	NR	NR	NR
				Geographical region of Spain	no	NR	NR	NR
				Season	no	NR	NR	NR
				Diseased (digestive disorders)	no	NR	NR	NR

## Sheet: Abbreviations 
Abbreviations
AMR pattern	Explanation
ACR	Clavulanate-amoxicillin resistant
ATM	Aztreonam
CipR	Ciprofloxacin resistant
CEF	Cephalothin
CTX	Cefotaxime
CAZ	Ceftazidime
3GCR	Third-generation cephalosporin resistant
MDR	Multi drug resistant
ESBL	Extended-spectrum B-lactamase
CR	Ceftriaxone-resistant
ESC-R	Extended-spectrum cephalosporin-resistant
NAL	Nalidixic acid;
NIT	Nitrofurantoin
KAN	Kanamycin
SXT	Trimethoprim–sulfamethoxazole
STR	Streptomycin
NR	Not reported
